# Supplementary material for: Opposing roles for striatonigral and striatopallidal neurons in dorsolateral striatum in consolidating new instrumental actions
Source: Nat Commun. 2021 Aug 25;12:5121. doi: 10.1038/s41467-021-25460-3 (PMC8387469; doi:10.1038/s41467-021-25460-3)
Supplement: Supplementary file 4 — Source Data [file 41467_2021_25460_MOESM4_ESM.xlsx]

## Sheet: Fig. 1b
Lever presses		0:50 rats	10:40 rats	50:0 rats
		16	38	92
		50	49	92
		29	36	87
		15	40	75
		25	83	166
		14	41	68

## Sheet: Fig. 1c
Bout number		0:50 rats	10:40 rats	50:0 rats
		5	10	22
		16	9	24
		5	5	19
		3	10	9
		4	9	34
		2	10	13

## Sheet: Fig. 1d
Bout size		0:50 rats	10:40 rats	50:0 rats
		2	2.7	3.5455
		2.625	4.5556	2.75
		5	4.2	3.7368
		2.3333	3.5	7.4444
		2.75	8	3.9412
		4.5	3.5	3.1538

## Sheet: Fig. 1f
Cells per μm (Log10)
	Yoked (0:30)					Operant (30:0)
aDLS	0.00385522	0.00209596	0.000690236	0.00138047		0.0070202	0.00467172	0.00646465	0.00468013	0.00531987
pDMS	0.00643308	0.0028346	0.00386995	0.0030303		0.013529	0.00785985	0.00830177	0.00907197	0.00739899
NAc	0.00214253	0.0035067	0.0039901	0.00598515		0.00227772	0.0033879	0.00433422	0.00367876	0.00526825
PD	0.000613063	0.000904694	0.00147944	0.000964298		0.000870635	0.00112821	0.00118781	0.001224	0.00138152
DG	0.00553771	0.0025509	0.00679701	0.00757197		0.0149018	0.0143205	0.0107364	0.0167261	0.0117212
PrS	0.0130468	0.00844566	0.0235151	0.0121049		0.0427069	0.0394954	0.0405762	0.0255377	0.0537928
PoS	0.00912912	0.00991105	0.0215424	0.0112013		0.0442186	0.0692601	0.0473854	0.0310038	0.0436321
Sub	0.00437654	0.00415287	0.011811	0.00796523		0.00874639	0.0114037	0.0132364	0.0181738	0.0129026
CA1	0.00252685	0.00633366	0.00684233	0.00592216		0.00687542	0.00675755	0.00828152	0.00857514	0.00521084
CA2	0.00244606	0.016041	0.00944951	0.00867707		0.0110974	0.0132345	0.00926927	0.00576755	0.00710644
CA3	0.00398385	0.00628608	0.00734377	0.00554202		0.00953255	0.0130426	0.00784425	0.0107337	0.00703013
Ent	0.00844179	0.00784449	0.0217681	0.00607251		0.0123242	0.0117402	0.0241573	0.0176999	0.0114615
HPC	0.000397312	0.000589369	0.000855608	0.000505173		0.000800995	0.000790528	0.000973482	0.000669013	0.000742286
RSC	0.00440219	0.0129095	0.00965512	0.0058876		0.0148945	0.0248467	0.0257515	0.0156507	0.0219975
ACC	0.0238417	0.0318369	0.0262288	0.0404648		0.0513934	0.0622645	0.050962	0.0473383	0.048805
PL	0.00812341	0.0202265	0.0164109	0.0229343		0.0377862	0.0221137	0.0463609	0.0272011	0.0337245
IL	0.0122625	0.0188957	0.0284331	0.0312657		0.0340982	0.0326282	0.0110434	0.0171746	0.0346361
PMA	0.00907622	0.00533895	0.00513251	0.0265737		0.0369669	0.047958	0.0186863	0.0160738	0.0132904
SMA	0.0101233	0.00846833	0.00591938	0.0213581		0.0277486	0.0272654	0.0256104	0.016381	0.0188333
BMA	0.0126424	0.013322	0.00301838	0.00353988		0.00537303	0.00507277	0.00379273	0.0118997	0.0109357
BLA	0.0181804	0.00778025	0	0.000873293		0.00206415	0.00150842	0.00142903	0.00238171	0.00762147
CeA	0.00647532	0.00486797	0.0104554	0.00623039		0.00823574	0.00627631	0.00540375	0.0115423	0.00655186
VTA	0.015403	0.0131787	0.0360679	0.016288		0.0348242	0.020641	0.0112413	0.0329825	0.0268357

## Sheet: Fig. 2d
Vehicle	Anisomycin	Delayed
60	13	137
96	70	123
96	52	196
130	75	70
126	33	110
99	33	122
153	113	83
93	70	150
190	112	95
56	88	180
62	94	132
62	74	71
33	54	35
127	103	37
133	47	86
100	71	71
163	50	48
80	129	83
145	57	61
69	41	97
	111	190
	132	70
	51	37
	35	84
	63	85
	45	97
	14	118
	61	124
		109
		49

## Sheet: Fig. 2e
Vehicle	Anisomycin	Delayed
11	0	33
15	18	30
16	11	37
28	18	16
25	9	19
24	6	29
36	24	16
22	14	37
35	19	12
11	17	26
6	14	24
11	15	14
8	11	8
24	22	6
28	8	21
21	10	14
18	6	8
17	27	17
29	13	12
13	8	18
	19	21
	18	19
	13	9
	8	21
	11	12
	10	18
	3	16
	11	25
		23
		11

## Sheet: Fig. 2f
Vehicle	Anisomycin	Delayed
3	3.8	3.2
4.1	2.9	2.6
4.2	2.5	2.7
3.5	3.1	2.8
3.4	3.7	2.4
3.3	2.7	3.1
3.3	3.8	4
3.3	3.6	3.6
3.5	5	2.8
2.6	3.2	3.4
8.3	3.1	2.5
3.8	3.7	4.1
3.1	4.2	2.8
4.7	3.3	4
4.2	4.6	3.1
3.4	5.8	4.4
8.6	4.7	5.5
3.1	4	2.7
4.4	2.9	4.1
3	3.6	4.9
	5.3	8.2
	5.4	2.6
	3.4	3.7
	3.5	2.9
	4.5	4.6
	3.1	3.7
	2.3	5.8
	3.7	3.7
		3.7
		3.8

## Sheet: Fig. 2g
Vehicle	Anisomycin	Delayed
209	77	109
321	104	252
258	304	227
181	232	109
295	202	120
141	72	137
236	206	262
233	186	277
308	185	128
145	216	169
90	247	175
138	282	185
109	175	198
195	221	110
278	43	333
163	150	237
232	327	148
168	158	157
181	88	246
68	45	237
	173	320
	223	97
	111	103
	89	72
	146	119
	276	119
	77	143
	104	140
		148
		94

## Sheet: Fig 2i
Vehicle	Anisomycin	Delayed
52	126	75
77	58	69
191	34	86
56	70	62
43	101	57
151	115	94
167	80	57
56	49	118
56	42	107
88	20	89
113	61	37
51	51	27
126

## Sheet: Fig. 2j
Vehicle	Anisomycin	Delayed
11	28	15
20	13	16
43	3	21
11	17	13
9	21	14
27	17	17
32	20	14
15	11	29
8	5	24
18	4	22
27	15	9
8	10	7
27

[truncated: 78 more sheets: Fig. 2k, Fig. 2l, Fig. 3b, Fig. 3c, Fig. 3d, Fig. 3g, Fig. 4e, Fig. 4f, Fig. 4g, Fig. 4i, Fig. 4j, Fig. 5c, Fig. 5d, Fig. 5e, Fig. 5f, Fig. 5g, Fig. 5h, Fig. 6b, Fig. 6c, Fig. 6d …]
